# Supplementary material for: A Pragmatic Approach to Susceptibility Classification of Yeasts without EUCAST Clinical Breakpoints
Source: J Fungi (Basel). 2022 Jan 30;8(2):141. doi: 10.3390/jof8020141 (PMC8877802; doi:10.3390/jof8020141)
Supplement: Supplementary file 1 [file jof-08-00141-s001.zip]

Archive with 2 entries (2 files):
- Supplementary List S1.pdf
- Supplementary Text S2.pdf
